# Supplementary material for: Mycotoxin Deoxynivalenol Has Different Impacts on Intestinal Barrier and Stem Cells by Its Route of Exposure
Source: Toxins (Basel). 2020 Sep 24;12(10):610. doi: 10.3390/toxins12100610 (PMC7598581; doi:10.3390/toxins12100610)
Supplement: Supplementary file 1 [file toxins-12-00610-s001.zip]

Archive with 8 entries (6 files):
- toxins-936336 sp/
- toxins-936336 sp/Supplementary Materials/
- toxins-936336 sp/Supplementary Materials/Hanyu et al._Suppl. video S1.avi
- toxins-936336 sp/Supplementary Materials/Hanyu et al._Suppl. video S2A.avi
- toxins-936336 sp/Supplementary Materials/Hanyu et al._Suppl. video S2B.avi
- toxins-936336 sp/Supplementary Materials/Hanyu et al._Suppl. video S2C.avi
- toxins-936336 sp/Supplementary Materials/Hanyu et al._Suppl. video S2D.avi
- toxins-936336 sp/Supplementary Materials/toxins-936336-supplementary-v2.pdf
